# Supplementary material for: Early life stress induces social behavioral deficits and peripheral biomarker alterations in adolescence that perpetuate intergenerationally
Source: bioRxiv. 2025 Dec 1:2025.11.27.690841. Preprint. [Version 1] doi: 10.1101/2025.11.27.690841 (PMC12694602; doi:10.1101/2025.11.27.690841)
Supplement: Supplement 16 [file media-16.xlsx]

## Sheet: Sheet1
Supplemental Table 2: Primer Sequences utilized for TREC RT-qPCR
Primer Name	Sequence
mTREC C57 Forward	5’-CCAAGCTGACGGCAGGTTT-3’
mTREC C57 Reverse	5’-AGCATGGCAAGCAGCACC-3’
mTREC C57 Probe	5’-FAM/TGCTGTGTG/ZEN/CCCTGCCCTGCC/3IABkFQ-3’
mTCRA C57 Forward	5’-TGACTCCCAAATCAATGTG-3’
mTCRA C57 Reverse	5’-GCAGGTGAAGCTTGTCTG-3’
mTCRA C57 Probe	5’-FAM/TGCTGGACA/ZEN/TGAAAGCTATGGA/3IABkFQ-3’
